# Supplementary material for: A finite element analysis model to support ligamentum teres function
Source: J Hip Preserv Surg. 2025 Apr 18;12(3):181–5. doi: 10.1093/jhps/hnaf017 (PMC12461197; doi:10.1093/jhps/hnaf017)
Supplement: hnaf017_Supp [file hnaf017_supp.zip]

Archive with 5 entries (5 files):
- suppl_data/Abd45.mp4
- suppl_data/Add40.mp4
- suppl_data/ext40.mp4
- suppl_data/flex90+ext.mp4
- suppl_data/int40.mp4
